# Supplementary material for: Mortality Risks after Two Years in Frail and Pre-Frail Older Adults Admitted to Hospital
Source: J Clin Med. 2023 Apr 24;12(9):3103. doi: 10.3390/jcm12093103 (PMC10179017; doi:10.3390/jcm12093103)
Supplement: Supplementary file 1 [file jcm-12-03103-s001.zip]

Archive with 1 entries (1 files):
- jcm-2180392-supplementary.pdf
